# Supplementary material for: Vitamin B5 (d-pantothenic acid) localizes in myelinated structures of the rat brain: Potential role for cerebral vitamin B5 stores in local myelin homeostasis
Source: Biochem Biophys Res Commun. 2020 Jan 29;522(1):220–5. doi: 10.1016/j.bbrc.2019.11.052 (PMC6977085; doi:10.1016/j.bbrc.2019.11.052)
Supplement: COI [file mmc2.zip]

Archive with 17 entries (17 files):
- coi_disclosure_Kureishy.pdf
- Ismail etal Suppl Material_31-Oct-2019_v2_Final.docx
- Ismail etal MS fig 2.pdf
- coi_disclosure_UNWIN.pdf
- coi_disclosure_GJSC.pdf
- BBRC-19-10454.pdf
- coi_disclosure_ISMAIL.pdf
- coi_disclosure_Scholfield.pdf
- coi_disclosure_PATASSINI.pdf
- Ismail etal Main Manuscript_31-Oct-2019_v2_Final_corrected 10 NOV 2019_V2.docx
- Highlights Ismail et al_2019.docx
- 2019Nov12_055822_V2.txt
- YBBRC_BBRC-19-10454.xml
- coi_disclosure_Jingshu.pdf
- Ismail etal Main Manuscript_31-Oct-2019_v2_Final _spl_No Fig 2_spl_.docx
- coi_disclosure_Church.pdf
- Ismail etal Suppl Material_21-Oct-2019_Final_V2.docx
