# Supplementary material for: Vitamin B5 (d-pantothenic acid) localizes in myelinated structures of the rat brain: Potential role for cerebral vitamin B5 stores in local myelin homeostasis
Source: Biochem Biophys Res Commun. 2020 Jan 29;522(1):220–5. doi: 10.1016/j.bbrc.2019.11.052 (PMC6977085; doi:10.1016/j.bbrc.2019.11.052)
Supplement: COI [file mmc2.zip › 2019Nov12_055822_V2.txt]

From : "Achuthan, Arivalagan (ELS-CON)" <A.Achuthan@elsevier.com>
To : S0 EWII <S0@ewiimail.elsevier.com>
Subject : FW: Publication of your article [YBBRC_43360] in Biochemical and
 Biophysical Research Communications FILES REQUESTED NOW ATTACHED


-----Original Message-----
From: Cynthia Tse <c.tse@auckland.ac.nz> On Behalf Of Garth Cooper
Sent: 11 November, 2019 1:35
To: Achuthan, Arivalagan (ELS-CON) <A.Achuthan@elsevier.com>
Subject: RE: Publication of your article [YBBRC_43360] in Biochemical and Biophysical Research Communications FILES REQUESTED NOW ATTACHED

*** External email: use caution ***


Dear Sir or Madam

We have made a correction to the mention of Table 2, which should read Fig. 2 on Line 206; we added Line numbers to make it simpler to see the correction, and for your reference only.

I also attach the Supplementary Materials file with Supplementary Tables included, our apologies for that omission.

Thank you very much for your email noting these anomalies.

With best wishes

Cynthia Tse
For Garth Cooper

Cynthia Tse
Group Research Manager
School of Biological Sciences
University of Auckland
Private Bag 92 019
Auckland 1142
New Zealand
~~~~~~~~~~~~~~~~~~~~~~~~~~~~~~~~~~~~~~~~~~~~~~~~~~~~~~~~~~~~~~~~~~~~~~~~~~~~~~~~~~~~~~~~~~~~~~~~~~~~~~~~~~~~~~
CAUTION: This email message and accompanying data may contain information that is confidential and subject to legal privilege.  If you are not the intended recipient, you are notified that any use, dissemination, or copying of any part of this message and accompanying data, is prohibited.  If you have received this message in error, please notify me immediately and delete this email message from your computer.  Thank you.  Please also note that this message may have been intercepted and modified by unknown third parties prior to its receipt by you.
~~~~~~~~~~~~~~~~~~~~~~~~~~~~~~~~~~~~~~~~~~~~~~~~~~~~~~~~~~~~~~~~~~~~~~~~~~~~~~~~~~~~~~~~~~~~~~~~~~~~~~~~~~~~~~

-----Original Message-----
From: A.Achuthan@elsevier.com <A.Achuthan@elsevier.com>
Sent: Saturday, November 9, 2019 3:17 PM
To: Garth Cooper <g.cooper@auckland.ac.nz>
Subject: Publication of your article [YBBRC_43360] in Biochemical and Biophysical Research Communications is on hold due to file problems

--------------------
Our reference: YBBRC 43360
Article reference: YBBRC_BBRC-19-10454
Article title:  Vitamin B5 (D-pantothenic acid) localizes in myelinated structures of the rat brain: potential role for cerebral vitamin B5 stores in local myelin homeostasis To be published in: Biochemical and Biophysical Research Communications
--------------------

Dear Professor Cooper,

Congratulations on having your article accepted.

We have now received your manuscript in production and would like to begin the typesetting process.

Unfortunately we have encountered a problem with the electronic files you provided and cannot process your article further until the following issues are resolved:

*  Q1, We have received citation for table(table 2), but the corresponding table is not supplied, kindly check and provide table in editable ms doc format. Q2, We have received citation for supplementary material(TABLE S1-S2), but the corresponding material is missing. Please check and provide the supplementary material.

We would be grateful if you could kindly address the problem as quickly as possible, ideally within 48 hours, by replying to this message.

Further information on acceptable file formats can be found at http://www.elsevier.com/guidepublication.

Please quote the reference for your article, YBBRC 43360, in all of your messages to us.

Thank you for your help with this issue; I look forward to hearing from you soon.

Kind regards,

A Achuthan
Data Administrator
Elsevier
E-Mail: mailto:A.Achuthan@elsevier.com

--------------------
HAVE QUESTIONS OR NEED ASSISTANCE?

For further assistance, please visit our Customer Support site, where you can search for solutions on a range of topics, such as Open Access or payment queries, and find answers to frequently asked questions. You can also talk to our customer support team by phone 24 hours a day from Monday-Friday and 24/7 by live chat and email.

Get started here: http://service.elsevier.com/app/home/supporthub/publishing
--------------------
Copyright © 2015 Elsevier B.V. | Privacy Policy http://www.elsevier.com/privacypolicy
Elsevier Limited, The Boulevard, Langford Lane, Kidlington, Oxford, OX5 1GB, United Kingdom, Registration No. 1982084
