# Supplementary material for: Vitamin B5 (d-pantothenic acid) localizes in myelinated structures of the rat brain: Potential role for cerebral vitamin B5 stores in local myelin homeostasis
Source: Biochem Biophys Res Commun. 2020 Jan 29;522(1):220–5. doi: 10.1016/j.bbrc.2019.11.052 (PMC6977085; doi:10.1016/j.bbrc.2019.11.052)
Supplement: COI [file mmc2.zip › YBBRC_BBRC-19-10454.xml]

<?xml version="1.0" encoding="UTF-8" ?>
<eo-gateway>
    <interface-code>EES</interface-code>
    <quick-transmittal>true</quick-transmittal>
    <proof-creation-process>Apollo</proof-creation-process>
    <authors>
        <author type="first">
            <forename>Nashwah</forename>
            <surname>Ismail</surname>
            <author-title/>
            <author-id/>
        </author>
        <author type="corresponding">
            <forename>Garth James Smith</forename>
            <surname>Cooper</surname>
            <author-title>Professor</author-title>
            <affiliation>
                <organization>University of Auckland</organization>
                <institute/>
                <department>School of Biological Sciences</department>
                <address>
                    <author-address>3 Symonds Street</author-address>
                    <zipcode>1010</zipcode>
                    <city>AUCKLAND</city>
                    <country cny-code="nz"/>
                    <tel>+6499237394</tel>
                    <email>
                        <primary-email-id>g.cooper@auckland.ac.nz</primary-email-id>
                        <secondary-email-id>garth.cooper@manchester.ac.uk</secondary-email-id>
                    </email>
                </address>
            </affiliation>
            <author-id>84608</author-id>
            <accepts-marketing-mail marketing-mail="y"/>
        </author>
    </authors>
    <details>
        <journal-code>YBBRC</journal-code>
        <title>Vitamin B5 (D-pantothenic acid) localizes in myelinated structures of the rat brain: potential role for cerebral vitamin B5 stores in local myelin homeostasis</title>
        <PII>S0006-291X(19)32172-2</PII>
        <publication-item-type type="SCO"/>
        <production-type type="FTP"/>
        <no-pages>1</no-pages>
        <figures>
            <figure>
                <figure-nr>1</figure-nr>
                <figure-type type="BW"/>
                <graphical-abstract grabs="n"/>
                <file-name>Ismail etal MS fig 2.pdf</file-name>
            </figure>
        </figures>
        <e-components>
            <e-component>
                <e-component-nr>1</e-component-nr>
                <file-name>Ismail etal Suppl Material_31-Oct-2019_v2_Final.docx</file-name>
                <e-component-format type="APPLICATION"/>
            </e-component>
        </e-components>
        <editor-code>1BHAL</editor-code>
        <eo-receive-date>
            <date>2019-11-06T22:28:56Z</date>
        </eo-receive-date>
        <eo-accept-date>
            <date>2019-11-08T06:23:20Z</date>
        </eo-accept-date>
        <eo-item-nr>BBRC-19-10454</eo-item-nr>
        <eo-submission-nr>YBBRC_BBRC-19-10454</eo-submission-nr>
        <oa-fee-waived waived="n"/>
    </details>
</eo-gateway>
